# Supplementary material for: Under Stress: Searching for Genes Involved in the Response of Abies pinsapo Boiss to Climate Change
Source: Int J Mol Sci. 2024 Apr 28;25(9):4820. doi: 10.3390/ijms25094820 (PMC11084517; doi:10.3390/ijms25094820)
Supplement: Supplementary file 1 [file ijms-25-04820-s001.zip › Supplemental table S1.xlsx]

## Sheet: RT-qPCR
RT-qPCR primers used to detect the expression of Abies pinsapo genes.
Construction	Gene	Sequence
ApDHN6-F	ApDHN6	TCAAGGCGAAGATTCCCGGA
ApDHN6-R	ApDHN6	ACACGGAGGGATGGCAAGAG
ApDHN11-F	ApDHN11	GGGGATGGCGGATAAAATCA
ApDHN11-R	ApDHN11	TGTCGGTCGATGTTCCAGGG
ApDHN17-F	ApDHN17	TGGTTGGGAGGAGCTTTGCA
ApDHN17-R	ApDHN17	GTCACAGCTTTTGAATTTCCGGT
ApLEA8-F	ApLEA8	ATGTGCCATTCTGTCCCACT
ApLEA8-R	ApLEA8	CCCAAAGTCCAAACAACACG
ApLEA15-F	ApLEA15	CGGTTCTCATCAAAAGCTGCC
ApLEA15-R	ApLEA15	AGTCATGATTGCTTGCTTGGG
ApLEA28-F	ApLEA28	GTTCATGGTGGTTTTCTTGCG
ApLEA28-R	ApLEA28	GTCACTTTGCAACTAACACA
ApLEA30-F	ApLEA30	TGTAGAGGATAAAGCCGAGTCC
ApLEA30-R	ApLEA30	ACAGGCCAAAAGACCACCAAGC
ApsHSP8-F	ApsHSP8	TCTCGGGTGTTTGCAAGGGT
ApsHSP8-R	ApsHSP8	ACCTCTTTATTGCGCCAAGGAT
ApsHSP12-F	ApsHSP12	GATGTCAAACTGGGCCTGCC
ApsHSP12-R	ApsHSP12	GGAGGGCCGGTTACTACACA
ApHSP60-23-F	ApHSP60-23	CCAGGTATGGGTGGAGGTAT
ApHSP60-23-R	ApHSP60-23	GGGAATCCAAAGAACCTGATGT
ApHSP60-24-F	ApHSP60-24	AGGCTTCTTGACTTGCGAGGAT
ApHSP60-24-R	ApHSP60-24	GGCACCGCAGAGCACATAACA
ApHSP70-1-F	ApHSP70-1	ACATTAGCACCCCTCCAAAGCA
ApHSP70-1-R	ApHSP70-1	TGCTGCAGACTCTCTCATCCCA
ApHSP70-2-F	ApHSP70-2	GTACGGAGCCTGGTTCTGGGG
ApHSP70-2-R	ApHSP70-2	CCCCTTCCAGAGCAGCACCA
ApHSP70-9-F	ApHSP70-9	TGGTCCCAAGATCGAGGAAGTGG
ApHSP70-9-R	ApHSP70-9	TCACCATCAATACCTGCCCCAGT
ApHSP70-34-F	ApHSP70-34	ACAGTTGAACATTCGGACCAGT
ApHSP70-34-R	ApHSP70-34	GGTCGGATGTGAAAAGGTCGGC
ApHSP90-9-F	ApHSP90-9	GGAGAGCAAGATGGAGGAGGTCG
ApHSP90-9-R	ApHSP90-9	TCAACCGTCCCGAGTGTATGCA
ApHSP100-2-F	ApHSP100-2	GGAGTTCCTTTTCATTTGTAGGCA
ApHSP100-2-R	ApHSP100-2	TGGTATGGAGTCTGGACACAACC
ApHSP100-3-F	ApHSP100-3	CCTCGGCTGCAGATAAGAAAG
ApHSP100-3-R	ApHSP100-3	GTCACGGATAACTTATTCCCA
ApABCt-F	Ap_33	GAAGTCACAGATGGGGGAGGTG
ApABCt-R	Ap_33	ATCACGTTCTGTAGTCTCGCC

## Sheet: CDS
Primers used to clone CDS gene
Construction	Gene	Sequence
ApLEA30-F	ApLEA30	ATGGCAGCCTTTTCTGCAAAGATG
ApLEA30-R	ApLEA30	TCATTCATTTATTCTACGCTTGGC
ApDHN11-F	ApDHN11	ATGGCTGGAAATCAGGAGTGC
ApDHN11-R	ApDHN11	TCATTCCTTGCTTTGGCCTC
ApDHN17-F	ApDHN17	ATGGCTGAAAATGTATCATCCG
ApDHN17-R	ApDHN17	TCATTCTTTATTTTGTTCTCCGGG
ApsHSP12-F	ApsHSP12	ATGTCGATAATTCCCAGCTTTTTC
ApsHSP12-R	ApsHSP12	TCAACCAGAGATTTCGATCGATTT
