# Supplementary material for: Under Stress: Searching for Genes Involved in the Response of Abies pinsapo Boiss to Climate Change
Source: Int J Mol Sci. 2024 Apr 28;25(9):4820. doi: 10.3390/ijms25094820 (PMC11084517; doi:10.3390/ijms25094820)
Supplement: Supplementary file 1 [file ijms-25-04820-s001.zip › Supplemental table S3.xlsx]

## Sheet: Hoja1
Identification (ID) of candidate genes for both P. abies and A. pinsapo abies orthologues.
P. abies protein accesion	P. abies protein code	A. pinsapo ortholog code	A. pinsapo ortholog accesion
MA_10429422g0010	PaLEA11	ApLEA8	ap_5363
MA_17049g0010	PaLEA34	ApLEA15	ap_12633
MA_111913g0010	PaLEA20	ApLEA28	ap_75400
MA_41035g0010	PaLEA81	ApLEA30	ap_2991
MA_10430236g0010	PaLEA13	ApDHN6	ap_3908
MA_104214g0010	PaLEA5	ApDHN11	ap_60652
MA_277039g0010	PaLEA59	ApDHN17	GCZN01032297.1
MA_10426614g0020	PasHSP29	ApsHSP8	ap_9838
MA_8467692g0010	PasHSP58	ApsHSP12	ap_60032
MA_10436948g0030	PaHSP60-6	ApHSP60-23	ap_5781
MA_116344g0020	PaHSP60-7	ApHSP60-24	ap_5630
MA_10025182g0010	PaHSP70-1	ApHSP70-1/2	ap_50010 /ap_14514
MA_1981240g0010	PaHSP70-21	ApHSP70-9	ap_2402
MA_5353g0020	PaHSP70-40	ApHSP70-34	ap_4261
MA_10861g0010	PaHSP90-14	ApHSP90-9	ap_11481
MA_8475g0020	PaHSP100-5	ApHSP100-2	ap_6418
MA_38978g0020/MA_8475g0010	PaHSP100-2/4	ApHSP100-3	ap_15037
