# Supplementary material for: Under Stress: Searching for Genes Involved in the Response of Abies pinsapo Boiss to Climate Change
Source: Int J Mol Sci. 2024 Apr 28;25(9):4820. doi: 10.3390/ijms25094820 (PMC11084517; doi:10.3390/ijms25094820)
Supplement: Supplementary file 1 [file ijms-25-04820-s001.zip › Supplemental table S4.xlsx]

## Sheet: Hoja1
Analysis of variance tables (ANOVAs)
Response: Temperature
	Df	Sum Sq	Mean Sq	F value	Pr (>F)
Temp	1	705.4	705.44	18.949	1.88e-05	***
Residuals	282	10498.5	37.33
Tukey multiple comparisions of means
95% family-wise confidence level
	diff	lwr	upr	p adj
YUNTemp-RONTemp	3.15211	1.72675	4.57775	1.88e-05
Response: SWC
	Df	Sum Sq	Mean Sq	F value	Pr (>F)
SWC	1	459.1	459.14	10.529	0.001334	**
Residuals	252	109889	43.61
Tukey multiple comparisions of means
95% family-wise confidence level
	diff	lwr	upr	p adj
YUNSWC-RONSWC	-2.68898	-4.32099	-1.05696	0.001334
Response: Rainfall
	Df	Sum Sq	Mean Sq	F value	Pr (>F)
Rainfall	1	586	586.1	0.1204	0.7289
Residuals	282	1373318	4869.9
Tukey multiple comparisions of means
95% family-wise confidence level
	diff	lwr	upr	p adj
YUNRain-RONRain	-2.87324	-19.1755	13.4902	0.728904
